# Supplementary material for: A performance evaluation of commercially available and 3D-printable prosthetic hands: a comparison using the anthropomorphic hand assessment protocol
Source: BMC Biomed Eng. 2024 Dec 2;6:11. doi: 10.1186/s42490-024-00086-w (PMC11610161; doi:10.1186/s42490-024-00086-w)
Supplement: Supplementary file 1 — Supplementary Material 1 [file 42490_2024_86_MOESM1_ESM.xlsx]

## Sheet: Psyonic
			Grasping			Maintaining			Grasping			Maintaining			Grasping			Maintaining
Task	Grasp type	Object	Trial 1	Trial 2	Trial 3	Trial 1	Trial 2	Trial 3	Trial 1	Trial 2	Trial 3	Trial 1	Trial 2	Trial 3	Trial 1	Trial 2	Trial 3	Trial 1	Trial 2	Trial 3		Test Investigator Results							Overall Hand Results
1	Hook	Skillet lid	1	1	1	1	1	1	1	1	1	1	1	1	1	1	1	1	1	1		Test Investigator	Grasp	Grasping Score	Maintaining Score	Partial GAS	GAS		Grasp	Grasping Score	Maintaining Score	Partial GAS	GAS
2	Spherical grip	Plastic apple	1	1	1	1	1	1	1	1	1	1	1	1	1	1	1	1	1	1		1	Hook	1	1	1	0.959064		Hook	1	1	1	0.954191
3	Tripod pinch	Large marker	1	1	1	1	1	1	1	1	1	1	1	1	1	1	1	1	1	1			Spherical grip	1	1	1			Spherical grip	0.851852	1	0.925926
4	Extension grip	Plate	1	1	1	0.5	0.5	0.5	1	1	1	0.5	0.5	0.5	1	1	1	1	0.5	0.5			Tripod pinch	1	1	1			Tripod pinch	1	1	1
5	Cylindrical grip	Chips can	1	1	1	1	1	1	1	1	1	1	1	1	1	1	1	1	1	1			Extension grip	1	0.555556	0.777778			Extension grip	1	0.611111	0.805556
6	Diagonal volar grip	Phillips screwdriver	1	1	1	1	1	1	1	1	1	1	1	1	1	1	1	1	1	1			Cylindrical grip	0.833333	1	0.916667			Cylindrical grip	0.833333	1	0.916667
7	Lateral pinch	Bowl	1	1	1	1	1	1	1	1	1	1	1	1	1	1	1	1	1	1			Diagonal volar grip	1	0.833333	0.916667			Diagonal volar grip	1	0.833333	0.916667
8	Pulp pinch	Small marker	1	1	1	1	1	1	1	1	1	1	1	1	1	1	1	1	1	1			Lateral pinch	1	1	1			Lateral pinch	1	1	1
9	Index pointing/pressing	Timer	1	1	1	1	1	1	1	1	1	1	1	1	1	1	1	1	1	1			Pulp pinch	1	1	1			Pulp pinch	1	1	1
10	Hook	Pitcher base	1	1	1	1	1	1	1	1	1	1	1	1	1	1	1	1	1	1			Index pointing/pressing	1	1	1			Index pointing/pressing	1	1	1
11	Spherical grip	Softball	1	1	1	1	1	1	1	0.5	0.5	1	1	1	1	0.5	0.5	1	1	1			Platform	1		1			Platform	1		1
12	Tripod pinch	Tuna can	1	1	1	1	1	1	1	1	1	1	1	1	1	1	1	1	1	1		2	Hook	1	1	1	0.953216
13	Extension grip	Cracker box	1	1	1	0	0	0.5	1	1	1	1	1	0	1	1	1	0	0	0			Spherical grip	0.722222	1	0.861111
14	Cylindrical grip	Coffee can	0.5	0.5	0.5	1	1	1	0.5	0.5	0.5	1	1	1	0.5	0.5	0.5	1	1	1			Tripod pinch	1	1	1
15	Diagonal volar grip	Spatula	1	1	1	1	1	1	1	1	1	1	1	1	1	1	1	1	1	1			Extension grip	1	0.722222	0.861111			0.983333	0.932099
16	Lateral pinch	XS Clamp	1	1	1	1	1	1	1	1	1	1	1	1	1	1	1	1	1	1			Cylindrical grip	0.833333	1	0.916667			0.955556	0.950617
17	Pulp pinch	Plastic pear	1	1	1	1	1	1	1	1	1	1	1	1	1	1	1	1	1	1			Diagonal volar grip	1	0.833333	0.916667			0.966667	0.932099
18	Platform	Plate	1	1	1				1	1	1				1	1	1						Lateral pinch	1	1	1			0.0139812	0.0106917
19	Hook	Wood blocks with rope	1	1	1	1	1	1	1	1	1	1	1	1	1	1	1	1	1	1			Pulp pinch	1	1	1
20	Spherical grip	Mini soccer ball	1	1	1	1	1	1	0.5	0.5	0.5	1	1	1	0.5	1	1	1	1	1			Index pointing/pressing	1	1	1
21	Tripod pinch	Golf ball	1	1	1	1	1	1	1	1	1	1	1	1	1	1	1	1	1	1			Platform	1		1
22	Extension grip	Chocolate pudding box	1	1	1	1	1	1	1	1	1	1	1	1	1	1	1	1	1	1		3	Hook	1	1	1	0.950292
23	Cylindrical grip	Power drill	1	1	1	1	1	1	1	1	1	1	1	1	1	1	1	1	1	1			Spherical grip	0.833333	1	0.916667
24	Diagonal volar grip	Skillet	1	1	1	0.5	0.5	0.5	1	1	1	0.5	0.5	0.5	1	1	1	0.5	0.5	0.5			Tripod pinch	1	1	1
25	Lateral pinch	Key	1	1	1	1	1	1	1	1	1	1	1	1	1	1	1	1	1	1			Extension grip	1	0.555556	0.777778
26	Pulp pinch	Washer 10 mm	1	1	1	1	1	1	1	1	1	1	1	1	1	1	1	1	1	1			Cylindrical grip	0.833333	1	0.916667
		Total																					Diagonal volar grip	1	0.833333	0.916667
		Total GAS																					Lateral pinch	1	1	1
																							Pulp pinch	1	1	1
		Grasping STD																					Index pointing/pressing	1	1	1
		Maintaining STD																					Platform	1		1
		GAS STD																									0.00446645
		Grasping Average
		Maintaining Average
		GAS Average

## Sheet: Ossur
			Grasping			Maintaining			Grasping			Maintaining			Grasping			Maintaining
Task	Grasp type	Object	Trial 1	Trial 2	Trial 3	Trial 1	Trial 2	Trial 3	Trial 1	Trial 2	Trial 3	Trial 1	Trial 2	Trial 3	Trial 1	Trial 2	Trial 3	Trial 1	Trial 2	Trial 3		Test Investigator Results							Overall Hand Results
1	Hook	Skillet lid	0.5	1	0.5	1	0.5	1	0.5	0.5	1	1	0.5	1	0.5	0.5	0.5	1	1	1		Test Investigator	Grasp	Grasping Score	Maintaining Score	Partial GAS	GAS		Grasp	Grasping Score	Maintaining Score	Partial GAS	GAS
2	Spherical grip	Plastic apple	1	1	1	1	1	1	1	0.1	1	1	0.1	1	1	1	1	1	1	1		1	Hook	0.888889	0.833333	0.861111	0.915205		Hook	0.87037	0.814815	0.842593	0.901365
3	Tripod pinch	Large marker	1	1	1	1	1	1	1	0.1	1	1	0.1	1	1	1	1	1	1	1			Spherical grip	1	1	1			Spherical grip	0.966667	0.966667	0.966667
4	Extension grip	Plate	0.5	0.5	0.5	1	1	1	0.5	0.5	0.5	1	1	1	0.5	0.5	0.5	1	1	1			Tripod pinch	1	1	1			Tripod pinch	0.874074	0.892593	0.883333
5	Cylindrical grip	Chips can	1	1	1	1	1	1	1	1	1	1	1	1	1	1	1	1	1	1			Extension grip	0.5	0.944444	0.722222			Extension grip	0.518519	0.981481	0.75
6	Diagonal volar grip	Phillips screwdriver	1	1	1	1	1	1	1	1	1	1	1	1	1	1	1	1	1	1			Cylindrical grip	0.833333	1	0.916667			Cylindrical grip	0.796296	1	0.898148
7	Lateral pinch	Bowl	1	1	1	1	1	1	1	1	1	1	1	1	1	1	1	1	1	1			Diagonal volar grip	0.944444	0.944444	0.944444			Diagonal volar grip	0.981481	0.981481	0.981481
8	Pulp pinch	Small marker	1	1	1	1	1	1	1	1	1	1	1	1	1	1	1	1	1	0.5			Lateral pinch	1	1	1			Lateral pinch	1	1	1
9	Index pointing/pressing	Timer	1	1	1	1	1	1	1	1	1	1	1	1	1	1	1	1	1	1			Pulp pinch	1	1	1			Pulp pinch	1	0.981481	0.990741
10	Hook	Pitcher base	1	1	1	1	1	1	1	1	1	1	1	1	1	1	1	1	1	1			Index pointing/pressing	1	1	1			Index pointing/pressing	1	1	1
11	Spherical grip	Softball	1	1	1	1	1	1	1	1	1	1	1	1	1	1	1	1	1	1			Platform	0.5		0.5			Platform	0.5		0.5
12	Tripod pinch	Tuna can	1	1	1	1	1	1	1	1	1	1	1	1	1	1	1	1	1	1		2	Hook	0.888889	0.777778	0.833333	0.882456
13	Extension grip	Cracker box	0.5	0.5	0.5	0.5	1	1	0.5	0.5	0.5	1	1	1	0.5	0.5	0.5	1	1	1			Spherical grip	0.9	0.9	0.9
14	Cylindrical grip	Coffee can	1	1	1	1	1	1	1	0.5	1	1	1	1	1	1	0.5	1	1	1			Tripod pinch	0.788889	0.677778	0.733333
15	Diagonal volar grip	Spatula	1	1	1	1	1	1	1	1	1	1	1	1	1	1	1	1	1	1			Extension grip	0.555556	1	0.777778
16	Lateral pinch	XS Clamp	1	1	1	1	1	1	1	1	1	1	1	1	1	1	1	1	1	1			Cylindrical grip	0.777778	1	0.888889
17	Pulp pinch	Plastic pear	1	1	1	1	1	1	1	1	1	1	1	1	1	1	1	1	1	1			Diagonal volar grip	1	1	1			0.866667	0.969136
18	Platform	Plate	0.5	0.5	0.5				0.5	0.5	0.5				0.5	0.5	0.5						Lateral pinch	1	1	1			0.841111	0.928395
19	Hook	Wood blocks with rope	1	1	1	0.5	0.5	1	1	1	1	0.5	0.5	0.5	1	1	1	0.5	0.5	0.5			Pulp pinch	1	1	1			0.844444	0.975309
20	Spherical grip	Mini soccer ball	1	1	1	1	1	1	1	1	1	1	1	1	1	1	1	1	1	1			Index pointing/pressing	1	1	1			0.0138926	0.0254912
21	Tripod pinch	Golf ball	1	1	1	1	1	1	0	1	1	0	0.5	0.5	0.5	0.5	0.5	1	1	1			Platform	0.5		0.5
22	Extension grip	Chocolate pudding box	0.5	0.5	0.5	1	1	1	0.5	0.5	1	1	1	1	0.5	0.5	0.5	1	1	1		3	Hook	0.833333	0.833333	0.833333	0.906433
23	Cylindrical grip	Power drill	0.5	0.5	0.5	1	1	1	0.5	0.5	0.5	1	1	1	0.5	0.5	0.5	1	1	1			Spherical grip	1	1	1
24	Diagonal volar grip	Skillet	0.5	1	1	0.5	1	1	1	1	1	1	1	1	1	1	1	1	1	1			Tripod pinch	0.833333	1	0.916667
25	Lateral pinch	Key	1	1	1	1	1	1	1	1	1	1	1	1	1	1	1	1	1	1			Extension grip	0.5	1	0.75
26	Pulp pinch	Washer 10 mm	1	1	1	1	1	1	1	1	1	1	1	1	1	1	1	1	1	1			Cylindrical grip	0.777778	1	0.888889
		Total																					Diagonal volar grip	1	1	1
		Total GAS																					Lateral pinch	1	1	1
																							Pulp pinch	1	0.944444	0.972222
		Grasping STD																					Index pointing/pressing	1	1	1
		Maintaining STD																					Platform	0.5		0.5
		GAS STD																									0.0169523
		Grasping Average
		Maintaining Average
		GAS Average

## Sheet: bebionic3
AHAP Scoring Rubric											Test Investigator Results							Overall Hand Results
Phase	Task	Score	Scoring Criteria								Test Investigator	Grasp	Grasping Score	Maintaining Score	Partial GAS	GAS		Grasp	Grasping Score	Maintaining Score	Partial GAS	GAS
Grasping	All	1	The grasp is completed with the correct grasp type								1	Hook	1	1	1	0.766667		Hook	0.888889	0.925926	0.907407	0.765741
		0.5	The grasping posture is different to the one specified in the Appendix									Spherical grip	0.833333	0.833333	0.833333			Spherical grip	0.740741	0.740741	0.740741
		0	The artificial hand cannot grasp the object									Tripod pinch	0.833333	0.833333	0.833333			Tripod pinch	0.944444	0.944444	0.944444
Maintaining	All except the tasks below	1	No visible motion of the object with respect to the hand is detected (for T19 only the motion for the portion of the rope located in the grasping area is considered).									Extension grip	0.5	0.5	0.5			Extension grip	0.5	0.5	0.5
		0.5	The object moves with respect to the hand but is not dropped.									Cylindrical grip	0.5	0.5	0.5			Cylindrical grip	0.5	0.5	0.5
		0	The object is dropped.									Diagonal volar grip	0.5	0.5	0.5			Diagonal volar grip	0.62963	0.62963	0.62963
	Timer (T09)	1	Completed with the correct grasp type.									Lateral pinch	1	1	1			Lateral pinch	0.981481	0.925926	0.953704
		0.5	Completed with a grasp type different to the one specified in the Appendix.									Pulp pinch	1	1	1			Pulp pinch	0.981481	0.981481	0.981481
		0	Not completed in less than three seconds.									Index pointing/pressing	1	1	1			Index pointing/pressing	1	1	1
	Plate (T18)	-	Not additional point for this task.									Platform	0.5		0.5			Platform	0.5		0.5
											2	Hook	0.888889	0.944444	0.916667	0.769444
AHAP Trial Scores												Spherical grip	0.722222	0.722222	0.722222
Test Investigator	Task	Grasp Type/Posture	Object	Trial 1		Trial 2		Trial 3				Tripod pinch	1	1	1
				Grasp	Maintain	Grasp	Maintain	Grasp	Maintain			Extension grip	0.5	0.5	0.5				0.766667	0.796296
1	1	Hook	Skillet lid	1	1	1	1	1	1			Cylindrical grip	0.5	0.5	0.5				0.766667	0.802469
	2	Spherical	Plastic apple	1	1	1	1	1	1			Diagonal volar grip	0.611111	0.611111	0.611111				0.766667	0.783951
	3	Tripod pinch	Large marker	1	1	1	1	1	1			Lateral pinch	1	1	1				0	0.00942917
	4	Extension	Plate	0.5	0.5	0.5	0.5	0.5	0.5			Pulp pinch	0.944444	0.944444	0.944444
	5	Cylindrical grip	Chips can	0.5	0.5	0.5	0.5	0.5	0.5			Index pointing/pressing	1	1	1
	6	Diagonal volar grip	Phillips screwdriver	0.5	0.5	1	1	1	1			Platform	0.5		0.5
	7	Lateral pinch	Bowl	1	1	1	1	1	1		3	Hook	0.777778	0.833333	0.805556	0.761111
	8	Pulp pinch	Small marker	1	1	1	1	1	1			Spherical grip	0.666667	0.666667	0.666667
	9	Index pointing/pressing	Timer	1	1	1	1	1	1			Tripod pinch	1	1	1
	10	Hook	Pitcher base	1	1	1	1	1	1			Extension grip	0.5	0.5	0.5
	11	Spherical grip	Softball	0.5	0.5	0.5	0.5	0.5	0.5			Cylindrical grip	0.5	0.5	0.5
	12	Tripod pinch	Tuna can	1	1	1	1	1	1			Diagonal volar grip	0.777778	0.777778	0.777778
	13	Extension grip	Cracker box	0.5	0.5	0.5	0.5	0.5	0.5			Lateral pinch	0.944444	0.777778	0.861111
	14	Cylindrical grip	Coffee can	0.5	0.5	0.5	0.5	0.5	0.5			Pulp pinch	1	1	1
	15	Diagonal volar grip	Spatula	0.5	0.5	0.5	0.5	1	1			Index pointing/pressing	1	1	1
	16	Lateral pinch	XS Clamp	1	1	1	1	1	1			Platform	0.5		0.5
	17	Pulp pinch	Plastic pear	1	1	1	1	1	1							0.00424313
	18	Platform	Plate	0.5	0	0.5	0	0.5	0
	19	Hook	Wood blocks with rope	1	1	1	1	1	1
	20	Spherical grip	Mini soccer ball	1	1	1	1	1	1
	21	Tripod pinch	Golf ball	0.5	0.5	0.5	0.5	0.5	0.5
	22	Extension grip	Pudding box	0.5	0.5	0.5	0.5	0.5	0.5
	23	Cylindrical grip	Power drill	0.5	0.5	0.5	0.5	0.5	0.5
	24	Diagonal volar grip	Skillet	0	0	0	0	0	0
	25	Lateral pinch	Key	1	1	1	1	1	1
	26	Pulp pinch	Washer 10mm	1	1	1	1	1	1
2	1	Hook	Skillet lid	1	1	1	1	1	1
	2	Spherical grip	Plastic apple	0.5	0.5	0.5	0.5	1	1
	3	Tripod pinch	Large marker	1	1	1	1	1	1
	4	Extension grip	Plate	0.5	0.5	0.5	0.5	0.5	0.5
	5	Cylindrical grip	Chips can	0.5	0.5	0.5	0.5	0.5	0.5
	6	Diagonal volar grip	Phillips screwdriver	0.5	0.5	1	1	1	1
	7	Lateral pinch	Bowl	1	1	1	1	1	1
	8	Pulp pinch	Small marker	1	1	1	1	1	1
	9	Index pointing/pressing	Timer	1	1	1	1	1	1
	10	Hook	Pitcher base	1	1	1	1	1	1
	11	Spherical grip	Softball	0.5	0.5	0.5	0.5	0.5	0.5
	12	Tripod pinch	Tuna can	1	1	1	1	1	1
	13	Extension grip	Cracker box	0.5	0.5	0.5	0.5	0.5	0.5
	14	Cylindrical grip	Coffee can	0.5	0.5	0.5	0.5	0.5	0.5
	15	Diagonal volar grip	Spatula	1	1	1	1	1	1
	16	Lateral pinch	XS Clamp	1	1	1	1	1	1
	17	Pulp pinch	Plastic pear	0.5	0.5	1	1	1	1
	18	Platform	Plate	0.5	0	0.5	0	0.5	0
	19	Hook	Wood blocks with rope	0.5	0.5	1	1	0.5	1
	20	Spherical grip	Mini soccer ball	1	1	1	1	1	1
	21	Tripod pinch	Golf ball	1	1	1	1	1	1
	22	Extension grip	Pudding box	0.5	0.5	0.5	0.5	0.5	0.5
	23	Cylindrical grip	Power drill	0.5	0.5	0.5	0.5	0.5	0.5
	24	Diagonal volar grip	Skillet	0	0	0	0	0	0
	25	Lateral pinch	Key	1	1	1	1	1	1
	26	Pulp pinch	Washer 10mm	1	1	1	1	1	1
3	1	Hook	Skillet lid	1	1	0.5	1	0.5	0.5
	2	Spherical grip	Plastic apple	0.5	0.5	1	1	0.5	0.5
	3	Tripod pinch	Large marker	1	1	1	1	1	1
	4	Extension grip	Plate	0.5	0.5	0.5	0.5	0.5	0.5
	5	Cylindrical grip	Chips can	0.5	0.5	0.5	0.5	0.5	0.5
	6	Diagonal volar grip	Phillips screwdriver	1	1	1	1	1	1
	7	Lateral pinch	Bowl	1	1	1	1	1	1
	8	Pulp pinch	Small marker	1	1	1	1	1	1
	9	Index pointing/pressing	Timer	1	1	1	1	1	1
	10	Hook	Pitcher base	0.5	0.5	0.5	0.5	1	1
	11	Spherical grip	Softball	0.5	0.5	0.5	0.5	0.5	0.5
	12	Tripod pinch	Tuna can	1	1	1	1	1	1
	13	Extension grip	Cracker box	0.5	0.5	0.5	0.5	0.5	0.5
	14	Cylindrical grip	Coffee can	0.5	0.5	0.5	0.5	0.5	0.5
	15	Diagonal volar grip	Spatula	1	1	1	1	1	1
	16	Lateral pinch	XS Clamp	1	1	1	0	0.5	0
	17	Pulp pinch	Plastic pear	1	1	1	1	1	1
	18	Platform	Plate	0.5	0	0.5	0	0.5	0
	19	Hook	Wood blocks with rope	1	1	1	1	1	1
	20	Spherical grip	Mini soccer ball	0.5	0.5	1	1	1	1
	21	Tripod pinch	Golf ball	1	1	1	1	1	1
	22	Extension grip	Pudding box	0.5	0.5	0.5	0.5	0.5	0.5
	23	Cylindrical grip	Power drill	0.5	0.5	0.5	0.5	0.5	0.5
	24	Diagonal volar grip	Skillet	1	1	0	0	0	0
	25	Lateral pinch	Key	1	1	1	1	1	1
	26	Pulp pinch	Washer 10mm	1	1	1	1	1	1

## Sheet: BEAR
			Grasping			Maintaining			Grasping			Maintaining			Grasping			Maintaining
Task	Grasp type	Object	Trial 1	Trial 2	Trial 3	Trial 1	Trial 2	Trial 3	Trial 1	Trial 2	Trial 3	Trial 1	Trial 2	Trial 3	Trial 1	Trial 2	Trial 3	Trial 1	Trial 2	Trial 3		Test Investigator Results							Overall Hand Results
1	Hook	Skillet lid	0.5	0.5	0.5	0.5	0.5	0.5	0.5	0.5	0.5	0.5	0	0	0.5	0.5	0.5	0	0	0.5		Test Investigator	Grasp	Grasping Score	Maintaining Score	Partial GAS	GAS		Grasp	Grasping Score	Maintaining Score	Partial GAS	GAS
2	Spherical grip	Plastic apple	0.5	0.5	0.5	1	1	1	0.5	0.5	0.5	1	1	1	1	0.5	1	1	0	1		1	Hook	0.5	0.5	0.5	0.684211		Hook	0.5	0.425926	0.462963	0.675439
3	Tripod pinch	Large marker	1	0.5	0.5	1	0.5	1	0.5	1	0.5	0.5	0.5	0.5	0.5	0.5	0.5	0.5	0.5	0.5			Spherical grip	0.611111	0.666667	0.638889			Spherical grip	0.685185	0.518519	0.601852
4	Extension grip	Plate	1	1	1	0	0	0	1	1	1	0	0	0	1	1	1	0	0	0			Tripod pinch	0.888889	0.722222	0.805556			Tripod pinch	0.851852	0.611111	0.731481
5	Cylindrical grip	Chips can	1	1	1	1	1	1	1	1	1	1	1	1	1	1	1	1	0	0			Extension grip	0.833333	0	0.416667			Extension grip	0.833333	0	0.416667
6	Diagonal volar grip	Phillips screwdriver	0.5	0.5	0.5	1	1	1	0.5	0.5	0.5	1	1	1	0.5	0.5	0.5	0.5	1	1			Cylindrical grip	0.833333	0.666667	0.75			Cylindrical grip	0.833333	0.574074	0.703704
7	Lateral pinch	Bowl	0.5	0.5	0.5	1	1	1	0.5	0.5	0.5	1	1	1	0.5	0.5	0.5	1	1	1			Diagonal volar grip	0.333333	0.5	0.416667			Diagonal volar grip	0.333333	0.481481	0.407407
8	Pulp pinch	Small marker	1	0.5	1	0	1	1	1	1	1	0.5	1	0	1	1	1	1	0.5	1			Lateral pinch	0.666667	0.777778	0.722222			Lateral pinch	0.666667	0.833333	0.75
9	Index pointing/pressing	Timer	1	1	1	1	1	1	1	1	1	1	1	1	1	1	1	1	1	1			Pulp pinch	0.944444	0.555556	0.75			Pulp pinch	0.981481	0.703704	0.842593
10	Hook	Pitcher base	0.5	0.5	0.5	0.5	0.5	0.5	0.5	0.5	0.5	0.5	0.5	0.5	0.5	0.5	0.5	0.5	0.5	0.5			Index pointing/pressing	1	1	1			Index pointing/pressing	1	1	1
11	Spherical grip	Softball	1	0.5	1	1	1	1	1	1	1	0.5	0.5	0.5	1	1	1	0.5	0.5	0.5			Platform	1		1			Platform	1		1
12	Tripod pinch	Tuna can	1	1	1	0.5	0.5	0.5	1	1	1	0	0	0.5	1	1	1	0	0.5	0.5		2	Hook	0.5	0.388889	0.444444	0.672515
13	Extension grip	Cracker box	0.5	0.5	0.5	0	0	0	0.5	0.5	0.5	0	0	0	0.5	0.5	0.5	0	0	0			Spherical grip	0.666667	0.5	0.583333
14	Cylindrical grip	Coffee can	0.5	0.5	0.5	0	0	0	0.5	0.5	0.5	0	0	0	0.5	0.5	0.5	0	0	0			Tripod pinch	0.833333	0.555556	0.694444
15	Diagonal volar grip	Spatula	0.5	0.5	0.5	0.5	0.5	0.5	0.5	0.5	0.5	0.5	0.5	0.5	0.5	0.5	0.5	0.5	0.5	0.5			Extension grip	0.833333	0	0.416667			0.761111	0.598765
16	Lateral pinch	XS Clamp	1	1	1	1	0.5	1	1	1	1	1	1	1	1	1	1	1	1	1			Cylindrical grip	0.833333	0.611111	0.722222			0.766667	0.567901
17	Pulp pinch	Plastic pear	1	1	1	0	0.5	0	1	1	1	0	1	1	1	1	1	1	1	1			Diagonal volar grip	0.333333	0.5	0.416667			0.777778	0.549383
18	Platform	Plate	1	1	1				1	1	1				1	1	1						Lateral pinch	0.666667	0.833333	0.75			0.00848625	0.0249472
19	Hook	Wood blocks with rope	0.5	0.5	0.5	0.5	0.5	0.5	0.5	0.5	0.5	0.5	0.5	0.5	0.5	0.5	0.5	0.5	0.5	0.5			Pulp pinch	1	0.722222	0.861111
20	Spherical grip	Mini soccer ball	0.5	0.5	0.5	0	0	0	0.5	0.5	0.5	0	0	0	0.5	0.5	0.5	0	0	0			Index pointing/pressing	1	1	1
21	Tripod pinch	Golf ball	1	1	1	1	0.5	1	1	1	0.5	1	1	1	1	1	1	1	0.5	1			Platform	1		1
22	Extension grip	Chocolate pudding box	1	1	1	0	0	0	1	1	1	0	0	0	1	1	1	0	0	0		3	Hook	0.5	0.388889	0.444444	0.669591
23	Cylindrical grip	Power drill	1	1	1	1	1	1	1	1	1	0.5	1	1	1	1	1	1	1	1			Spherical grip	0.777778	0.388889	0.583333
24	Diagonal volar grip	Skillet	0	0	0	0	0	0	0	0	0	0	0	0	0	0	0	0	0	0			Tripod pinch	0.833333	0.555556	0.694444
25	Lateral pinch	Key	0.5	0.5	0.5	0.5	0.5	0.5	0.5	0.5	0.5	0.5	0.5	0.5	0.5	0.5	0.5	0.5	0.5	1			Extension grip	0.833333	0	0.416667
26	Pulp pinch	Washer 10 mm	1	1	1	1	1	0.5	1	1	1	1	1	1	1	1	1	1	0	1			Cylindrical grip	0.833333	0.444444	0.638889
		Total																					Diagonal volar grip	0.333333	0.444444	0.388889
		Total GAS																					Lateral pinch	0.666667	0.888889	0.777778
																							Pulp pinch	1	0.833333	0.916667
		Grasping STD																					Index pointing/pressing	1	1	1
		Maintaining STD																					Platform	1		1
		GAS STD																									0.00773611
		Grasping Average
		Maintaining Average
		GAS Average

## Sheet: HANDi
			Grasping			Maintaining			Grasping			Maintaining			Grasping			Maintaining
Task	Grasp type	Object	Trial 1	Trial 2	Trial 3	Trial 1	Trial 2	Trial 3	Trial 1	Trial 2	Trial 3	Trial 1	Trial 2	Trial 3	Trial 1	Trial 2	Trial 3	Trial 1	Trial 2	Trial 3		Test Investigator Results							Overall Hand Results
1	Hook	Skillet lid	1	1	1	0.5	0.5	0.5	1	1	1	0.5	0.5	0.5	1	1	1	0.5	0.5	0.5		Test Investigator	Grasp	Grasping Score	Maintaining Score	Partial GAS	GAS		Grasp	Grasping Score	Maintaining Score	Partial GAS	GAS
2	Spherical grip	Plastic apple	0.5	0.5	0.5	1	1	1	0.5	0.5	0.5	1	1	1	0.5	0.5	0.5	1	1	1		1	Hook	1	0.5	0.75	0.637427		Hook	1	0.5	0.75	0.655945
3	Tripod pinch	Large marker	1	1	1	1	0.5	1	1	1	1	1	1	1	1	1	1	1	1	1			Spherical grip	0.5	0.333333	0.416667			Spherical grip	0.5	0.351852	0.425926
4	Extension grip	Plate	0.5	0.5	0.5	0	0	0	0.5	0.5	0.5	0	0	0	0.5	0.5	0.5	0	0	0			Tripod pinch	0.944444	0.666667	0.805556			Tripod pinch	0.981481	0.759259	0.87037
5	Cylindrical grip	Chips can	0.5	0.5	0.5	0	0	0	0.5	0.5	0.5	1	1	0	0.5	0.5	0.5	0.5	0	0			Extension grip	0.5	0.111111	0.305556			Extension grip	0.5	0.166667	0.333333
6	Diagonal volar grip	Phillips screwdriver	0.5	0.5	0.5	0	0	0	0.5	0.5	0.5	0	0	0	0.5	0.5	0.5	0	0	0.5			Cylindrical grip	0.5	0	0.25			Cylindrical grip	0.5	0.0925926	0.296296
7	Lateral pinch	Bowl	1	1	1	0.5	0.5	0.5	1	1	1	0.5	0.5	0.5	1	1	1	0.5	0.5	0.5			Diagonal volar grip	0.333333	0.166667	0.25			Diagonal volar grip	0.333333	0.166667	0.25
8	Pulp pinch	Small marker	0.5	0.5	0.5	1	0.5	1	1	1	1	0.5	1	1	0.5	0.5	0.5	0.5	0	1			Lateral pinch	1	0.777778	0.888889			Lateral pinch	1	0.814815	0.907407
9	Index pointing/pressing	Timer	1	1	1	1	1	1	1	1	1	1	1	1	1	1	1	1	1	1			Pulp pinch	0.833333	0.944444	0.888889			Pulp pinch	0.888889	0.907407	0.898148
10	Hook	Pitcher base	1	1	1	0.5	0.5	0.5	1	1	1	0.5	0.5	0.5	1	1	1	0.5	0.5	0.5			Index pointing/pressing	1	1	1			Index pointing/pressing	1	1	1
11	Spherical grip	Softball	0.5	0.5	0.5	0	0	0	0.5	0.5	0.5	0	0	0	0.5	0.5	0.5	0	0	0			Platform	1		1			Platform	1		1
12	Tripod pinch	Tuna can	1	1	1	0	0	0.5	1	1	1	0.5	0.5	0.5	1	1	1	0.5	0.5	0		2	Hook	1	0.5	0.75	0.663743
13	Extension grip	Cracker box	0.5	0.5	0.5	0	0	0	0.5	0.5	0.5	0	0	0	0.5	0.5	0.5	0	0	0.5			Spherical grip	0.5	0.388889	0.444444
14	Cylindrical grip	Coffee can	0.5	0.5	0.5	0	0	0	0.5	0.5	0.5	0	0	0	0.5	0.5	0.5	0	0	0			Tripod pinch	1	0.833333	0.916667			0.761111	0.5
15	Diagonal volar grip	Spatula	0.5	0.5	0.5	0.5	0.5	0.5	0.5	0.5	0.5	0	0	0.5	0.5	0.5	0.5	0.5	1	0.5			Extension grip	0.5	0	0.25			0.783333	0.530864
16	Lateral pinch	XS Clamp	1	1	1	1	0.5	1	1	1	1	1	1	1	1	1	1	1	1	1			Cylindrical grip	0.5	0.222222	0.361111			0.766667	0.555556
17	Pulp pinch	Plastic pear	1	1	1	1	1	1	1	1	1	1	1	1	1	1	1	1	1	1			Diagonal volar grip	0.333333	0.0555556	0.194444			0.0115648	0.0278349
18	Platform	Plate	1	1	1	x			1	1	1	x			1	1	1	x					Lateral pinch	1	0.833333	0.916667
19	Hook	Wood blocks with rope	1	1	1	0.5	0.5	0.5	1	1	1	0.5	0.5	0.5	1	1	1	0.5	0.5	0.5			Pulp pinch	1	0.944444	0.972222
20	Spherical grip	Mini soccer ball	0.5	0.5	0.5	0	0	0	0.5	0.5	0.5	0	0.5	0	0.5	0.5	0.5	0	0	0			Index pointing/pressing	1	1	1
21	Tripod pinch	Golf ball	1	0.5	1	1	1	1	1	1	1	1	1	1	1	1	1	1	1	1			Platform	1		1
22	Extension grip	Chocolate pudding box	0.5	0.5	0.5	0.5	0	0.5	0.5	0.5	0.5	0	0	0	0.5	0.5	0.5	1	1	1		3	Hook	1	0.5	0.75	0.666667
23	Cylindrical grip	Power drill	0.5	0.5	0.5	0	0	0	0.5	0.5	0.5	0	0	0	0.5	0.5	0.5	0	0	0			Spherical grip	0.5	0.333333	0.416667
24	Diagonal volar grip	Skillet	0	0	0	0	0	0	0	0	0	0	0	0	0	0	0	0	0	0			Tripod pinch	1	0.777778	0.888889
25	Lateral pinch	Key	1	1	1	1	1	1	1	1	1	1	1	1	1	1	1	1	1	1			Extension grip	0.5	0.388889	0.444444
26	Pulp pinch	Washer 10 mm	1	1	1	1	1	1	1	1	1	1	1	1	1	1	1	1	1	1			Cylindrical grip	0.5	0.0555556	0.277778
		Total																					Diagonal volar grip	0.333333	0.277778	0.305556
		Total GAS																					Lateral pinch	1	0.833333	0.916667
																							Pulp pinch	0.833333	0.833333	0.833333
		Grasping STD																					Index pointing/pressing	1	1	1
		Maintaining STD																					Platform	1		1
		GAS STD																									0.016104
		Grasping Average
		Maintaining Average
		GAS Average

## Sheet: HACKberry
AHAP Scoring Rubric											Test Investigator Results							Overall Hand Results
Phase	Task	Score	Scoring Criteria								Test Investigator	Grasp	Grasping Score	Maintaining Score	Partial GAS	GAS		Grasp	Grasping Score	Maintaining Score	Partial GAS	GAS
Grasping	All	1	The grasp is completed with the correct grasp type								1	Hook	0.333333	0.166667	0.25	0.522222		Hook	0.444444	0.203704	0.324074	0.528704
		0.5	The grasping posture is different to the one specified in the Appendix									Spherical grip	0.5	0.0555556	0.277778			Spherical grip	0.5	0.148148	0.324074
		0	The artificial hand cannot grasp the object									Tripod pinch	0.833333	0.555556	0.694444			Tripod pinch	0.833333	0.611111	0.722222
Maintaining	All except the tasks below	1	No visible motion of the object with respect to the hand is detected (for T19 only the motion for the portion of the rope located in the grasping area is considered).									Extension grip	0.5	0.333333	0.416667			Extension grip	0.5	0.259259	0.37963
		0.5	The object moves with respect to the hand but is not dropped.									Cylindrical grip	0.5	0	0.25			Cylindrical grip	0.5	0	0.25
		0	The object is dropped.									Diagonal volar grip	0.333333	0.111111	0.222222			Diagonal volar grip	0.333333	0.148148	0.240741
	Timer (T09)	1	Completed with the correct grasp type.									Lateral pinch	0.666667	0.333333	0.5			Lateral pinch	0.555556	0.333333	0.444444
		0.5	Completed with a grasp type different to the one specified in the Appendix.									Pulp pinch	0.666667	0.555556	0.611111			Pulp pinch	0.685185	0.518519	0.601852
		0	Not completed in less than three seconds.									Index pointing/pressing	1	1	1			Index pointing/pressing	1	1	1
	Plate (T18)	-	Not additional point for this task.									Platform	1		1			Platform	1		1
											2	Hook	0.5	0.166667	0.333333	0.511111
AHAP Trial Scores												Spherical grip	0.5	0.111111	0.305556
Test Investigator	Task	Grasp Type/Posture	Object	Trial 1		Trial 2		Trial 3				Tripod pinch	0.833333	0.555556	0.694444				0.633333	0.345679
				Grasp	Maintain	Grasp	Maintain	Grasp	Maintain			Extension grip	0.5	0.222222	0.361111				0.633333	0.320988
1	1	Hook	Skillet lid	0	0	0	0	0	0			Cylindrical grip	0.5	0	0.25				0.638889	0.407407
	2	Spherical	Plastic apple	0.5	0	0.5	0	0.5	0			Diagonal volar grip	0.333333	0.166667	0.25				0.0032075	0.044513
	3	Tripod pinch	Large marker	0.5	0.5	0.5	1	0.5	0.5			Lateral pinch	0.5	0.333333	0.416667
	4	Extension	Plate	0.5	0	0.5	0	0.5	0			Pulp pinch	0.666667	0.333333	0.5
	5	Cylindrical grip	Chips can	0.5	0	0.5	0	0.5	0			Index pointing/pressing	1	1	1
	6	Diagonal volar grip	Phillips screwdriver	0.5	0	0.5	0.5	0.5	0.5			Platform	1		1
	7	Lateral pinch	Bowl	1	0	1	0	1	0		3	Hook	0.5	0.277778	0.388889	0.552778
	8	Pulp pinch	Small marker	1	1	1	1	1	0			Spherical grip	0.5	0.277778	0.388889
	9	Index pointing/pressing	Timer	1	1	1	1	1	1			Tripod pinch	0.833333	0.722222	0.777778
	10	Hook	Pitcher base	0.5	0	0.5	0	0.5	0			Extension grip	0.5	0.222222	0.361111
	11	Spherical grip	Softball	0.5	0	0.5	0	0.5	0.5			Cylindrical grip	0.5	0	0.25
	12	Tripod pinch	Tuna can	1	0	1	0	1	0			Diagonal volar grip	0.333333	0.166667	0.25
	13	Extension grip	Cracker box	0.5	0.5	0.5	0.5	0.5	0.5			Lateral pinch	0.5	0.333333	0.416667
	14	Cylindrical grip	Coffee can	0.5	0	0.5	0	0.5	0			Pulp pinch	0.722222	0.666667	0.694444
	15	Diagonal volar grip	Spatula	0.5	0	0.5	0	0.5	0			Index pointing/pressing	1	1	1
	16	Lateral pinch	XS Clamp	0	0	0	0	0	0			Platform	1		1
	17	Pulp pinch	Plastic pear	0	0	0	0	0	0							0.0215763
	18	Platform	Plate	1	1	1	1	1	1
	19	Hook	Wood blocks with rope	0.5	0.5	0.5	0.5	0.5	0.5
	20	Spherical grip	Mini soccer ball	0.5	0	0.5	0	0.5	0
	21	Tripod pinch	Golf ball	1	1	1	1	1	1
	22	Extension grip	Pudding box	0.5	0.5	0.5	0.5	0.5	0.5
	23	Cylindrical grip	Power drill	0.5	0	0.5	0	0.5	0
	24	Diagonal volar grip	Skillet	0	0	0	0	0	0
	25	Lateral pinch	Key	1	1	1	1	1	1
	26	Pulp pinch	Washer 10mm	1	1	1	1	1	1
2	1	Hook	Skillet lid	0.5	0	0.5	0	0.5	0
	2	Spherical grip	Plastic apple	0.5	0	0.5	0.5	0.5	0
	3	Tripod pinch	Large marker	0.5	0	0.5	1	0.5	1
	4	Extension grip	Plate	0.5	0	0.5	0	0.5	0
	5	Cylindrical grip	Chips can	0.5	0	0.5	0	0.5	0
	6	Diagonal volar grip	Phillips screwdriver	0.5	0.5	0.5	0.5	0.5	0.5
	7	Lateral pinch	Bowl	0.5	0	0.5	0	0.5	0
	8	Pulp pinch	Small marker	0.5	0	0.5	0	1	0
	9	Index pointing/pressing	Timer	1	1	1	1	1	1
	10	Hook	Pitcher base	0.5	0	0.5	0	0.5	0
	11	Spherical grip	Softball	0.5	0	0.5	0	0.5	0.5
	12	Tripod pinch	Tuna can	1	0	1	0	1	0
	13	Extension grip	Cracker box	0.5	0.5	0.5	0	0.5	0
	14	Cylindrical grip	Coffee can	0.5	0	0.5	0	0.5	0
	15	Diagonal volar grip	Spatula	0.5	0	0.5	0	0.5	0
	16	Lateral pinch	XS Clamp	0	0	0	0	0	0
	17	Pulp pinch	Plastic pear	0	0	0	0	1	0
	18	Platform	Plate	1	1	1	1	1	1
	19	Hook	Wood blocks with rope	0.5	0.5	0.5	0.5	0.5	0.5
	20	Spherical grip	Mini soccer ball	0.5	0	0.5	0	0.5	0
	21	Tripod pinch	Golf ball	1	1	1	1	1	1
	22	Extension grip	Pudding box	0.5	0.5	0.5	0.5	0.5	0.5
	23	Cylindrical grip	Power drill	0.5	0	0.5	0	0.5	0
	24	Diagonal volar grip	Skillet	0	0	0	0	0	0
	25	Lateral pinch	Key	1	1	1	1	1	1
	26	Pulp pinch	Washer 10mm	1	1	1	1	1	1
3	1	Hook	Skillet lid	0.5	0	0.5	0	0.5	0
	2	Spherical grip	Plastic apple	0.5	0.5	0.5	0.5	0.5	0.5
	3	Tripod pinch	Large marker	0.5	0.5	0.5	1	0.5	1
	4	Extension grip	Plate	0.5	0	0.5	0	0.5	0
	5	Cylindrical grip	Chips can	0.5	0	0.5	0	0.5	0
	6	Diagonal volar grip	Phillips screwdriver	0.5	0.5	0.5	0.5	0.5	0.5
	7	Lateral pinch	Bowl	0.5	0	0.5	0	0.5	1
	8	Pulp pinch	Small marker	1	1	0.5	1	1	1
	9	Index pointing/pressing	Timer	1	1	1	1	1	1
	10	Hook	Pitcher base	0.5	0	0.5	0	0.5	0.5
	11	Spherical grip	Softball	0.5	0	0.5	0.5	0.5	0.5
	12	Tripod pinch	Tuna can	1	0	1	0.5	1	0.5
	13	Extension grip	Cracker box	0.5	0	0.5	0	0.5	0.5
	14	Cylindrical grip	Coffee can	0.5	0	0.5	0	0.5	0
	15	Diagonal volar grip	Spatula	0.5	0	0.5	0	0.5	0
	16	Lateral pinch	XS Clamp	0	0	0	0	0	0
	17	Pulp pinch	Plastic pear	0	0	0	0	1	0
	18	Platform	Plate	1	1	1	1	1	1
	19	Hook	Wood blocks with rope	0.5	0.5	0.5	1	0.5	0.5
	20	Spherical grip	Mini soccer ball	0.5	0	0.5	0	0.5	0
	21	Tripod pinch	Golf ball	1	1	1	1	1	1
	22	Extension grip	Pudding box	0.5	0.5	0.5	0.5	0.5	0.5
	23	Cylindrical grip	Power drill	0.5	0	0.5	0	0.5	0
	24	Diagonal volar grip	Skillet	0	0	0	0	0	0
	25	Lateral pinch	Key	1	0	1	1	1	1
	26	Pulp pinch	Washer 10mm	1	1	1	1	1	1

## Sheet: IMMA
Overall Hand Results
Grasp	Grasping	Maintaining	Partial GAS
Hook	1	0.5185	0.7593
Spherical grip	0.8519	0.0926	0.4722
Tripod pinch	0.9259	0.5741	0.75
Extension grip	0.5556	0	0.2778	GAS
Cylindrical grip	0.9074	0.0556	0.4815	0.57
Diagonal volar grip	0.3333	0.5926	0.463
Lateral pinch	0.9815	0.6852	0.8333
Pulp pinch	0.4815	0.2593	0.3704
Index pointing/pressing	0.9444	0.8889	0.9167
Platform	1		1
	0.79815	0.407422

## Sheet: Dextrus
Overall Hand Results
Grasp	Grasping	Maintaining	Partial GAS
Hook	1	0.5741	0.787
Spherical grip	0.5741	0.1852	0.3796
Tripod pinch	0.8519	0.5185	0.6852	GAS
Extension grip	0.2963	0.1111	0.2037	0.478214
Cylindrical grip	0.7407	0	0.3704
Diagonal volar grip	0.3333	0.6481	0.4907
Lateral pinch	0.5926	0.2037	0.3981
Pulp pinch	0.3333	0.3519	0.3426
Index pointing/pressing	0.7778	0.6667	0.7222
Platform	1		1
	0.65	0.362144

## Sheet: InMoov
Overall Hand Results
Grasp	Grasping	Maintaining	Partial GAS
Hook	1	0.6111	0.8056
Spherical grip	0.5	0.3148	0.4074
Tripod pinch	0.7407	0.6667	0.7037	GAS
Extension grip	0.3519	0	0.1759	0.49
Cylindrical grip	0.4444	0	0.2222
Diagonal volar grip	0.3333	0.6667	0.5
Lateral pinch	0.7407	0.5185	0.6296
Pulp pinch	0.1481	0.2222	0.1852
Index pointing/pressing	1	1	1
Platform	1		1
	0.62591	0.444444

## Sheet: Limbitless
Overall Hand Results
Grasp	Grasping	Maintaining	Partial GAS
Hook	1	0.5926	0.7963
Spherical grip	0.4815	0	0.2407
Tripod pinch	0.8519	0.4815	0.6667	GAS
Extension grip	0.6667	0.0185	0.3426	0.51
Cylindrical grip	0.6667	0.3519	0.5093
Diagonal volar grip	0.463	0.6667	0.5648
Lateral pinch	0.7407	0.537	0.6389
Pulp pinch	0.2407	0.2222	0.2315
Index pointing/pressing	1	1	1
Platform	0		0
	0.61112	0.430044
